# Supplementary material for: Supersensitive and robust disease monitoring in oropharyngeal cancer patients by circulating tumor HPV-DNA sequencing (ctHPV-DNAseq)
Source: Transl Oncol. 2026 Apr 1;67:102744. doi: 10.1016/j.tranon.2026.102744 (PMC13068874; doi:10.1016/j.tranon.2026.102744)
Supplement: Supplementary file 4 [file mmc4.xlsx]

## Sheet: Blad1
Human genes		HPV
AJUBA		HPV16
ASXL1		HPV18 E7 gene
B2M		HPV31 E7 gene
CASP8		HPV33 E7 gene
CDKN2A		HPV35 E7 gene
CUL3		HPV39 E7 gene
DDX3X		HPV45 E7 gene
EPHA2		HPV51 E7 gene
FAT1		HPV52 E7 gene
FBXW7		HPV56 E7 gene
FGFR3		HPV58 E7 gene
HRAS		HPV59 E7 gene
KDM6A		HPV68 E7 gene
KEAP1		HPV73 E7 gene
KMT2D		HPV82 E7 gene
KRAS
NFE2L2
NOTCH1
NOTCH2
NSD1
OR4A5
PIK3CA
PTEN
RAC1
RB1
RHOA
TERT promotor
TGFBR2
TP53
TP53 5'UTR
TP63
ZNF750
