# Supplementary material for: Supersensitive and robust disease monitoring in oropharyngeal cancer patients by circulating tumor HPV-DNA sequencing (ctHPV-DNAseq)
Source: Transl Oncol. 2026 Apr 1;67:102744. doi: 10.1016/j.tranon.2026.102744 (PMC13068874; doi:10.1016/j.tranon.2026.102744)
Supplement: Supplementary file 5 [file mmc5.xlsx]

## Sheet: lcWGS
Sample	Group	Human reads	HPV16 reads	HPV16:Human (x 1E+06)
110192-T0-Plasma	Relapse	11646514	2	0.171725
110299-T0-Plasma	Relapse	11729099	114	9.71942
110362-T0-Plasma	Relapse	12139124	2	0.164757
115004-T0-Plasma	Relapse	10236990	4	0.39074
115057-T0-Plasma	Relapse	12132695	123	10.1379
115116-T0-Plasma	Relapse	12796836	0	0
115200-T0-Plasma	Relapse	15838637	44	2.77802
115295-T0-Plasma	Relapse	13803652	6	0.434668
210117-T0-Plasma	Relapse	11630924	6	0.515866
210193-T0-Plasma	Relapse	11870330	4	0.336975
210281-T0-Plasma	Relapse	12727793	10	0.785682
310337-T0-Plasma	Relapse	14227277	32	2.2492
HND-21-014-T0-Plasma	Relapse	15750466	6	0.380941
HND-21-029-T0-Plasma	Relapse	14351787	2	0.139355
HND-22-048-T0-Plasma	Relapse	20195732	0	0
110187-T0-Plasma	Disease free follow-up	13358630	6	0.449148
110240-T0-Plasma	Disease free follow-up	12014794	24	1.99754
110251-T0-Plasma	Disease free follow-up	12298290	4	0.325248
110343-T0-Plasma	Disease free follow-up	13175957	6	0.455375
110357-T0-Plasma	Disease free follow-up	12247367	22	1.7963
110383-T0-Plasma	Disease free follow-up	16965031	2	0.11789
115168-T0-Plasma	Disease free follow-up	14248937	0	0
115315-T0-Plasma	Disease free follow-up	10847212	2	0.184379
115376-T0-Plasma	Disease free follow-up	14079868	28	1.98866
116037-T0-Plasma	Disease free follow-up	13703923	0	0
210005-T0-Plasma	Disease free follow-up	13663500	4	0.292751
210199-T0-Plasma	Disease free follow-up	9569555	0	0
210200-T0-Plasma	Disease free follow-up	13769594	511	37.1108
210348-T0-Plasma	Disease free follow-up	13439394	711	52.9042
210457-T0-Plasma	Disease free follow-up	11844521	0	0
410511-T0-Plasma	Disease free follow-up	14084797	232	16.4717
HND-21-013-T0-Plasma	Disease free follow-up	13684683	28	2.04608
HND-21-040-T0-Plasma	Disease free follow-up	39392393	0	0
120186-T0-Plasma	Non-cancer control	11897011	0	0
120220-T0-Plasma	Non-cancer control	12573362	0	0
120265-T0-Plasma	Non-cancer control	12665158	0	0
120272-T0-Plasma	Non-cancer control	13928625	0	0
125197-T0-Plasma	Non-cancer control	17061050	0	0
125245-T0-Plasma	Non-cancer control	15263020	0	0
125282-T0-Plasma	Non-cancer control	12494728	0	0
125319-T0-Plasma	Non-cancer control	13189557	0	0
126025-T0-Plasma	Non-cancer control	12740549	0	0
126036-T0-Plasma	Non-cancer control	14795994	0	0
220035-T0-Plasma	Non-cancer control	13109701	0	0
220080-T0-Plasma	Non-cancer control	15418317	0	0
220083-T0-Plasma	Non-cancer control	15394113	0	0
220117-T0-Plasma	Non-cancer control	14416278	0	0
220144-T0-Plasma	Non-cancer control	13264082	0	0
220166-T0-Plasma	Non-cancer control	11942131	0	0
220216-T0-Plasma	Non-cancer control	13887202	0	0
220254-T0-Plasma	Non-cancer control	15226033	0	0
220323-T0-Plasma	Non-cancer control	13629173	0	0
220386-T0-Plasma	Non-cancer control	14435615	0	0
220473-T0-Plasma	Non-cancer control	13977308	0	0
