# Supplementary material for: Supersensitive and robust disease monitoring in oropharyngeal cancer patients by circulating tumor HPV-DNA sequencing (ctHPV-DNAseq)
Source: Transl Oncol. 2026 Apr 1;67:102744. doi: 10.1016/j.tranon.2026.102744 (PMC13068874; doi:10.1016/j.tranon.2026.102744)
Supplement: Supplementary file 6 [file mmc6.xlsx]

## Sheet: Supplementary Table 3
Sample	Human reads	HPV reads	HPV:Human (x 1E+06)	Patient	Type	Timepoint	Group	HPV16 mean coverage
110192-T0-Plasma	1675671	4343	2591.8	110192	Plasma	T0	Relapse	82.9126
110192-M6-Plasma	1099860	1451	1319.26	110192	Plasma	M6	Relapse	33.0983
110299-T0-Plasma	1841832	191206	103813	110299	Plasma	T0	Relapse	4066.85
110299-M6-Plasma	2783185	0	0	110299	Plasma	M6	Relapse	0
110299-M12-Plasma	2032098	0	0	110299	Plasma	M12	Relapse	0
110299-M24-Plasma	1132161	0	0	110299	Plasma	M24	Relapse	0
110362-T0-Plasma	2034262	902	443.404	110362	Plasma	T0	Relapse	19.8623
110362-M6-Plasma	726283	878	1208.9	110362	Plasma	M6	Relapse	18.4121
115004-T0-Plasma	866379	3831	4421.85	115004	Plasma	T0	Relapse	71.7353
115004-M6-Plasma	821673	388	472.207	115004	Plasma	M6	Relapse	7.94827
115004-M12-Plasma	895792	335	373.971	115004	Plasma	M12	Relapse	6.08702
115004-M24-Plasma	1852668	0	0	115004	Plasma	M24	Relapse	0
115057-T0-Plasma	916135	95433	104169	115057	Plasma	T0	Relapse	1869.95
115057-M6-Plasma	1514343	436	287.914	115057	Plasma	M6	Relapse	8.20858
115116-T0-Plasma	1877418	100	53.2646	115116	Plasma	T0	Relapse	1.71933
115116-M6-Plasma	1481527	1	0.674979	115116	Plasma	M6	Relapse	0.015937
115116-M12-Plasma	1398218	0	0	115116	Plasma	M12	Relapse	0
115116-M24-Plasma	1558027	400	256.735	115116	Plasma	M24	Relapse	8.59031
115200-T0-Plasma	1948201	51601	26486.5	115200	Plasma	T0	Relapse	0
115200-M12-Plasma	1939346	0	0	115200	Plasma	M12	Relapse	0
115200-M24-Plasma	663692	0	0	115200	Plasma	M24	Relapse	1076.18
115295-T0-Plasma	2097684	2134	1017.31	115295	Plasma	T0	Relapse	0
115295-M6-Plasma	470327	0	0	115295	Plasma	M6	Relapse	38.3838
115295-M12-Plasma	1206919	0	0	115295	Plasma	M12	Relapse	0
115295-M24-Plasma	1054551	0	0	115295	Plasma	M24	Relapse	0
210117-T0-Plasma	2056075	11603	5643.28	210117	Plasma	T0	Relapse	271.984
210117-M6-Plasma	1037689	35	33.7288	210117	Plasma	M6	Relapse	0.814951
210117-M12-Plasma	1927740	868	450.268	210117	Plasma	M12	Relapse	18.4731
210117-M24-Plasma	1373599	288	209.668	210117	Plasma	M24	Relapse	6.22097
210193-T0-Plasma	1933045	3723	1925.98	210193	Plasma	T0	Relapse	83.3964
210193-M6-Plasma	793603	180	226.814	210193	Plasma	M6	Relapse	3.81963
210193-M12-Plasma	1365234	10253	7510.07	210193	Plasma	M12	Relapse	190.365
210193-M24-Plasma	1763578	29280	16602.6	210193	Plasma	M24	Relapse	547.687
210281-T0-Plasma	2076294	5276	2541.07	210281	Plasma	T0	Relapse	105.301
210281-M6-Plasma	1080182	0	0	210281	Plasma	M6	Relapse	0
210281-M12-Plasma	1659825	0	0	210281	Plasma	M12	Relapse	0
210281-M24-Plasma	946884	4	4.22438	210281	Plasma	M24	Relapse	0.075006
310337-T0-Plasma	2285647	36241	15855.9	310337	Plasma	T0	Relapse	730.015
310337-M6-Plasma	1067249	156	146.17	310337	Plasma	M6	Relapse	2.70187
310337-M24-Plasma	1677215	1234991	736334	310337	Plasma	M24	Relapse	25048.2
HND-21-014-T0-Plasma	1114965	480	430.507	HND-21-014	Plasma	T0	Relapse	8.47698
HND-21-014-T1-Plasma	675220	0	0	HND-21-014	Plasma	T1	Relapse	0
HND-21-014-T2-Plasma	2580076	0	0	HND-21-014	Plasma	T2	Relapse	0
HND-21-014-T3-Plasma	2617349	0	0	HND-21-014	Plasma	T3	Relapse	0
HND-21-014-T4-Plasma	1337264	0	0	HND-21-014	Plasma	T4	Relapse	0
HND-21-014-T5-Plasma	2067789	0	0	HND-21-014	Plasma	T5	Relapse	0
HND-21-014-T6-Plasma	1834458	0	0	HND-21-014	Plasma	T6	Relapse	0
HND-21-029-T0-Plasma	1063180	1671	1571.7	HND-21-029	Plasma	T0	Relapse	33.849
HND-21-029-T1-Plasma	1606438	0	0	HND-21-029	Plasma	T1	Relapse	0
HND-21-029-T2-Plasma	2733259	1	0.365864	HND-21-029	Plasma	T2	Relapse	0.016443
HND-21-029-T3-Plasma	630157	0	0	HND-21-029	Plasma	T3	Relapse	0
HND-21-029-T4-Plasma	1032343	2	1.93734	HND-21-029	Plasma	T4	Relapse	0.034025
HND-21-029-T5-Plasma	2092658	102	48.7418	HND-21-029	Plasma	T5	Relapse	2.50974
HND-22-048-T0-Plasma	1225432	26148	21337.8	HND-22-048	Plasma	T0	Relapse	490.984
HND-22-048-T1-Plasma	1349430	1	0.741054	HND-22-048	Plasma	T1	Relapse	0.014925
HND-22-048-T2-Plasma	1048835	0	0	HND-22-048	Plasma	T2	Relapse	0
HND-22-048-T3-Plasma	1424482	0	0	HND-22-048	Plasma	T3	Relapse	0
110187-T0-Plasma	1965269	2772	1410.49	110187	Plasma	T0	Disease free follow-up	64.2929
110187-M6-Plasma	527449	0	0	110187	Plasma	M6	Disease free follow-up	0
110187-M12-Plasma	1524190	1	0.656086	110187	Plasma	M12	Disease free follow-up	0.020238
110187-M24-Plasma	1114676	1	0.897122	110187	Plasma	M24	Disease free follow-up	0.019985
110240-T0-Plasma	2034164	33211	16326.6	110240	Plasma	T0	Disease free follow-up	659.051
110240-M6-Plasma	718996	0	0	110240	Plasma	M6	Disease free follow-up	0
110240-M12-Plasma	1620704	0	0	110240	Plasma	M12	Disease free follow-up	0
110251-T0-Plasma	1696644	2798	1649.14	110251	Plasma	T0	Disease free follow-up	57.6753
110251-M6-Plasma	668709	0	0	110251	Plasma	M6	Disease free follow-up	0
110251-M12-Plasma	1214089	0	0	110251	Plasma	M12	Disease free follow-up	0
110251-M24-Plasma	883467	7	7.92333	110251	Plasma	M24	Disease free follow-up	0.144574
110343-T0-Plasma	1511094	8357	5530.43	110343	Plasma	T0	Disease free follow-up	163.639
110343-M6-Plasma	1144310	0	0	110343	Plasma	M6	Disease free follow-up	0
110343-M12-Plasma	1412370	0	0	110343	Plasma	M12	Disease free follow-up	0
110343-M24-Plasma	1179284	0	0	110343	Plasma	M24	Disease free follow-up	0
110357-T0-Plasma	1939130	33746	17402.6	110357	Plasma	T0	Disease free follow-up	793.992
110357-M6-Plasma	1545236	0	0	110357	Plasma	M6	Disease free follow-up	0
110357-M12-Plasma	1882819	0	0	110357	Plasma	M12	Disease free follow-up	0
110357-M24-Plasma	1258756	0	0	110357	Plasma	M24	Disease free follow-up	0
110383-T0-Plasma	2360974	2053	869.556	110383	Plasma	T0	Disease free follow-up	44.8816
110383-M6-Plasma	1327280	0	0	110383	Plasma	M6	Disease free follow-up	0
110383-M12-Plasma	1750740	0	0	110383	Plasma	M12	Disease free follow-up	0
115168-T0-Plasma	2070453	243	117.366	115168	Plasma	T0	Disease free follow-up	0
115168-M6-Plasma	1602191	0	0	115168	Plasma	M6	Disease free follow-up	0.161649
115168-M12-Plasma	2672745	0	0	115168	Plasma	M12	Disease free follow-up	0
115168-M24-Plasma	1293618	0	0	115168	Plasma	M24	Disease free follow-up	0
115315-T0-Plasma	1472604	738	501.153	115315	Plasma	T0	Disease free follow-up	0
115315-M6-Plasma	992547	1	1.00751	115315	Plasma	M6	Disease free follow-up	0
115315-M12-Plasma	1987789	0	0	115315	Plasma	M12	Disease free follow-up	0
115315-M24-Plasma	1377329	0	0	115315	Plasma	M24	Disease free follow-up	0.036681
115376-T0-Plasma	1712859	28148	16433.3	115376	Plasma	T0	Disease free follow-up	526.757
115376-M6-Plasma	1146492	1	0.872226	115376	Plasma	M6	Disease free follow-up	0.020111
115376-M12-Plasma	1299471	0	0	115376	Plasma	M12	Disease free follow-up	0
116037-T0-Plasma	2106234	1087	516.087	116037	Plasma	T0	Disease free follow-up	21.3232
116037-M6-Plasma	1063089	0	0	116037	Plasma	M6	Disease free follow-up	0
210005-T0-Plasma	1885986	6540	3467.68	210005	Plasma	T0	Disease free follow-up	126.845
210005-M6-Plasma	1509071	0	0	210005	Plasma	M6	Disease free follow-up	0
210005-M12-Plasma	1189458	25	21.018	210005	Plasma	M12	Disease free follow-up	0.691753
210005-M24-Plasma	1496829	0	0	210005	Plasma	M24	Disease free follow-up	0
210199-T0-Plasma	1093729	1935	1769.18	210199	Plasma	T0	Disease free follow-up	36.9026
210199-M6-Plasma	1361545	0	0	210199	Plasma	M6	Disease free follow-up	0
210199-M12-Plasma	1602444	0	0	210199	Plasma	M12	Disease free follow-up	0
210199-M24-Plasma	1723452	5	2.90115	210199	Plasma	M24	Disease free follow-up	0.088667
210200-T0-Plasma	1730218	676985	391272	210200	Plasma	T0	Disease free follow-up	13818
210200-M6-Plasma	1484376	0	0	210200	Plasma	M6	Disease free follow-up	0
210200-M12-Plasma	1369949	0	0	210200	Plasma	M12	Disease free follow-up	0
210200-M24-Plasma	1270060	0	0	210200	Plasma	M24	Disease free follow-up	0
210348-T0-Plasma	1866669	1135053	608063	210348	Plasma	T0	Disease free follow-up	24737.6
210348-M6-Plasma	2175844	0	0	210348	Plasma	M6	Disease free follow-up	0
210348-M12-Plasma	1211729	0	0	210348	Plasma	M12	Disease free follow-up	0
210348-M24-Plasma	883798	0	0	210348	Plasma	M24	Disease free follow-up	0
210457-T0-Plasma	1728733	906	524.083	210457	Plasma	T0	Disease free follow-up	19.8655
210457-M6-Plasma	1517416	0	0	210457	Plasma	M6	Disease free follow-up	0
210457-M12-Plasma	1216666	0	0	210457	Plasma	M12	Disease free follow-up	0
210457-M24-Plasma	1385020	1	0.722011	210457	Plasma	M24	Disease free follow-up	0.03491
410511-T0-Plasma	1912632	383322	200416	410511	Plasma	T0	Disease free follow-up	8115.61
410511-M6-Plasma	1264900	0	0	410511	Plasma	M6	Disease free follow-up	0
410511-M12-Plasma	1197842	0	0	410511	Plasma	M12	Disease free follow-up	0
HND-21-013-T0-Plasma	1529208	18785	12284.1	HND-21-013	Plasma	T0	Disease free follow-up	332.102
HND-21-013-T1-Plasma	816435	0	0	HND-21-013	Plasma	T1	Disease free follow-up	0
HND-21-013-T2-Plasma	507701	0	0	HND-21-013	Plasma	T2	Disease free follow-up	0
HND-21-013-T3-Plasma	1407364	0	0	HND-21-013	Plasma	T3	Disease free follow-up	0
HND-21-040-T0-Plasma	2343868	1186	506.001	HND-21-040	Plasma	T0	Disease free follow-up	21.5825
HND-21-040-T1-Plasma	3738735	0	0	HND-21-040	Plasma	T1	Disease free follow-up	0
HND-21-040-T2-Plasma	1193416	0	0	HND-21-040	Plasma	T2	Disease free follow-up	0
HND-21-040-T3-Plasma	1297217	0	0	HND-21-040	Plasma	T3	Disease free follow-up	0
HND-21-040-T4-Plasma	1192694	0	0	HND-21-040	Plasma	T4	Disease free follow-up	0
HND-21-040-T5-Plasma	1607521	0	0	HND-21-040	Plasma	T5	Disease free follow-up	0
HND-21-040-T6-Plasma	1807308	0	0	HND-21-040	Plasma	T6	Disease free follow-up	0
120121-T0-Plasma	1123996	0	0	120121	Plasma	T0	Non-cancer control	0
120186-T0-Plasma	1704704	0	0	120186	Plasma	T0	Non-cancer control	0
120220-T0-Plasma	2050556	1	0.487673	120220	Plasma	T0	Non-cancer control	0.020111
120229-T0-Plasma	1869902	0	0	120229	Plasma	T0	Non-cancer control	0
120265-T0-Plasma	1212003	0	0	120265	Plasma	T0	Non-cancer control	0
120272-T0-Plasma	2068076	0	0	120272	Plasma	T0	Non-cancer control	0
125197-T0-Plasma	2170832	0	0	125197	Plasma	T0	Non-cancer control	0
125245-T0-Plasma	2245084	0	0	125245	Plasma	T0	Non-cancer control	0
125282-T0-Plasma	2013770	0	0	125282	Plasma	T0	Non-cancer control	0
125319-T0-Plasma	1042946	0	0	125319	Plasma	T0	Non-cancer control	0
126025-T0-Plasma	1441361	0	0	126025	Plasma	T0	Non-cancer control	0
126036-T0-Plasma	1884097	0	0	126036	Plasma	T0	Non-cancer control	0
220035-T0-Plasma	2012990	0	0	220035	Plasma	T0	Non-cancer control	0
220080-T0-Plasma	2039623	1	0.490287	220080	Plasma	T0	Non-cancer control	0
220083-T0-Plasma	1923810	0	0	220083	Plasma	T0	Non-cancer control	0
220117-T0-Plasma	1833069	0	0	220117	Plasma	T0	Non-cancer control	0
220144-T0-Plasma	1934586	0	0	220144	Plasma	T0	Non-cancer control	0
220166-T0-Plasma	1755235	0	0	220166	Plasma	T0	Non-cancer control	0
220200-T0-Plasma	1195016	0	0	220200	Plasma	T0	Non-cancer control	0
220216-T0-Plasma	1962760	0	0	220216	Plasma	T0	Non-cancer control	0
220254-T0-Plasma	2410904	0	0	220254	Plasma	T0	Non-cancer control	0
220323-T0-Plasma	2242262	0	0	220323	Plasma	T0	Non-cancer control	0
220386-T0-Plasma	2169836	0	0	220386	Plasma	T0	Non-cancer control	0
220473-T0-Plasma	1652178	0	0	220473	Plasma	T0	Non-cancer control	0
320105-T0-Plasma	943463	0	0	320105	Plasma	T0	Non-cancer control	0
320118-T0-Plasma	814331	0	0	320118	Plasma	T0	Non-cancer control	0
320270-T0-Plasma	641275	0	0	320270	Plasma	T0	Non-cancer control	0
420340-T0-Plasma	1040183	0	0	420340	Plasma	T0	Non-cancer control	0
420511-T0-Plasma	835392	0	0	420511	Plasma	T0	Non-cancer control	0
420587-T0-Plasma	960890	0	0	420587	Plasma	T0	Non-cancer control	0
