# Supplementary material for: Supersensitive and robust disease monitoring in oropharyngeal cancer patients by circulating tumor HPV-DNA sequencing (ctHPV-DNAseq)
Source: Transl Oncol. 2026 Apr 1;67:102744. doi: 10.1016/j.tranon.2026.102744 (PMC13068874; doi:10.1016/j.tranon.2026.102744)
Supplement: Supplementary file 7 [file mmc7.xlsx]

## Sheet: Supplementary Table 4
Sample	Human reads	HPV reads	HPV:Human (x 1E+06)	Patient	Type	Timepoint	Group	HPV16 mean coverage
110192-T0-OR	1721534	40	23.2351	110192	OR	T0	Relapse	1.05743
110299-T0-OR	1372773	31443	22904.7	110299	OR	T0	Relapse	724.24
110362-T0-OR	1041106	0	0	110362	OR	T0	Relapse	0
115116-T0-OR	1127303	0	0	115116	OR	T0	Relapse	0
210117-T0-OR	1507296	0	0	210117	OR	T0	Relapse	0
210193-T0-OR	1644348	0	0	210193	OR	T0	Relapse	0
210281-T0-OR	1156696	1133	979.514	210281	OR	T0	Relapse	25.4688
310337-T0-OR	1711758	8	4.67356	310337	OR	T0	Relapse	0.174045
110187-T0-OR	2564922	1942	757.138	110187	OR	T0	Disease free follow-up	43.5329
110240-T0-OR	1045037	116735	111704	110240	OR	T0	Disease free follow-up	2192.39
110251-T0-OR	829840	69	83.1486	110251	OR	T0	Disease free follow-up	1.62484
110343-T0-OR	1868711	1409	753.996	110343	OR	T0	Disease free follow-up	32.502
110357-T0-OR	914247	182	199.071	110357	OR	T0	Disease free follow-up	3.66671
110383-T0-OR	1590686	8903	5596.96	110383	OR	T0	Disease free follow-up	240.006
115168-T0-OR	1001439	8	7.9885	115168	OR	T0	Disease free follow-up	5.40754
115315-T0-OR	1801521	0	0	115315	OR	T0	Disease free follow-up	14.5889
115376-T0-OR	1207053	0	0	115376	OR	T0	Disease free follow-up	0
116037-T0-OR	1484170	0	0	116037	OR	T0	Disease free follow-up	0
210005-T0-OR	2013330	423	210.1	210005	OR	T0	Disease free follow-up	11.1724
210200-T0-OR	1044025	1	0.957831	210200	OR	T0	Disease free follow-up	0.017835
210348-T0-OR	916379	1	1.09125	210348	OR	T0	Disease free follow-up	0.03529
210457-T0-OR	1848762	0	0	210457	OR	T0	Disease free follow-up	0
410511-T0-OR	1089322	4893	4491.78	410511	OR	T0	Disease free follow-up	104.758
120186-T0-OR	1705339	0	0	120186	OR	T0	Non-cancer control	0
120229-T0-OR	1241430	0	0	120229	OR	T0	Non-cancer control	0
120265-T0-OR	1341736	18	13.4155	120265	OR	T0	Non-cancer control	0.38338
120272-T0-OR	1599121	0	0	120272	OR	T0	Non-cancer control	0
125197-T0-OR	1347319	0	0	125197	OR	T0	Non-cancer control	0
125245-T0-OR	1138803	0	0	125245	OR	T0	Non-cancer control	0
125282-T0-OR	1381051	0	0	125282	OR	T0	Non-cancer control	0
125319-T0-OR	1135694	0	0	125319	OR	T0	Non-cancer control	0
126025-T0-OR	1133213	0	0	126025	OR	T0	Non-cancer control	0
126036-T0-OR	1630745	0	0	126036	OR	T0	Non-cancer control	0
220035-T0-OR	2534790	0	0	220035	OR	T0	Non-cancer control	0
220080-T0-OR	1096417	0	0	220080	OR	T0	Non-cancer control	0
220083-T0-OR	1304687	0	0	220083	OR	T0	Non-cancer control	0
220117-T0-OR	8127354	0	0	220117	OR	T0	Non-cancer control	0
220144-T0-OR	1596469	0	0	220144	OR	T0	Non-cancer control	0
220166-T0-OR	1279271	0	0	220166	OR	T0	Non-cancer control	0
220216-T0-OR	1997493	0	0	220216	OR	T0	Non-cancer control	0
220254-T0-OR	1918255	0	0	220254	OR	T0	Non-cancer control	0
220323-T0-OR	963076	0	0	220323	OR	T0	Non-cancer control	0
220386-T0-OR	1889450	0	0	220386	OR	T0	Non-cancer control	0
220473-T0-OR	1678729	0	0	220473	OR	T0	Non-cancer control	0
320105-T0-OR	1772675	6	3.38472	320105	OR	T0	Non-cancer control	0
320118-T0-OR	1819024	1	0.549745	320118	OR	T0	Non-cancer control	0.012269
320270-T0-OR	2501920	1	0.399693	320270	OR	T0	Non-cancer control	0.015558
420340-T0-OR	2316574	0	0	420340	OR	T0	Non-cancer control	0
