# Supplementary material for: Supersensitive and robust disease monitoring in oropharyngeal cancer patients by circulating tumor HPV-DNA sequencing (ctHPV-DNAseq)
Source: Transl Oncol. 2026 Apr 1;67:102744. doi: 10.1016/j.tranon.2026.102744 (PMC13068874; doi:10.1016/j.tranon.2026.102744)
Supplement: Supplementary file 8 [file mmc8.xlsx]

## Sheet: Blad1
Target enrichment sequencing						ddPCR
Patient	Dilution	Human reads	HPV reads	HPV:Human (x1e6)		HPV16E6_1	HPV16E6_2	HPV16E7_1	HPV16E7_2
HPVneg control		747.266	0
22-98	1	1,612,688	14.985	9.292		156	95	129	108
22-98	0.1	1,200,145	2.446	2.038		8	14	6	16
22-98	0.01	935.791	272	291		0	0	2	2
22-98	0.001	949.729	21	22		2	0	0	0
22-98	0.0001	981.218	6	6		0	0	0	0
22-98	0.00001	714.668	0	0		0	0	0	0
22-87	1	4,273,120	372.612	87.199		2.541	2.785	3.197	3.826
22-87	0.1	1,091,366	40.758	37.346		278	269	346	370
22-87	0.01	946.497	5.19	5.483		56	25	42	34
22-87	0.001	723.912	539	745		4	6	6	10
22-87	0.0001	826.536	97	117		2	0	2	0
22-87	0.00001	932.146	ND	ND		ND	ND	ND	ND
