# Supplementary material for: Supersensitive and robust disease monitoring in oropharyngeal cancer patients by circulating tumor HPV-DNA sequencing (ctHPV-DNAseq)
Source: Transl Oncol. 2026 Apr 1;67:102744. doi: 10.1016/j.tranon.2026.102744 (PMC13068874; doi:10.1016/j.tranon.2026.102744)
Supplement: Supplementary file 9 [file mmc9.xlsx]

## Sheet: Blad1
Study ID	End of treatment months	M1 months	M2 months	M3 months	Months recurrence/ residual dis.
recurrence/residual dis.
110192	2	9	ND	ND	6
110299	2	10	15	26	7
110362	3	13	ND	ND	8
115116	4	9	15	27	27
210193	3	9	15	28	6
210281	3	9	15	26	5
310337	2	7	14	26	27
115057	5	11	ND	ND	18
115200	2	ND	15	26	7
115004	2	8	15	29	23
115295	3	9	15	26	4
210117	3	9	15	27	20
21-014	2	7	13	20	7
21-033	1	4	8	10	11
22-048	2	4	8	11	6
21-029	2	5	10	17	21
Disease free
110251-DF	2	10	14	27
116037-DF	2	8	ND	ND
110187-DF	2	10	14	26
410511-DF	6	12	17	30
115168-DF	2	8	14	26
110383-DF	2	10	14	ND
115315-DF	3	11	15	27
210457-DF	4	10	16	28
210200-DF	3	9	14	27
210348-DF	3	9	15	27
110343-DF	3	9	16	26
110357-DF	2	9	14	25
115376-DF	2	9	14	ND
210005-DF	2	9	15	27
210199 DF	3	9	15	27
110240-DF	2	8	15	ND
110314-DF	2	8	14	26
110240-DF	2	8	14	ND
21-40 DF	2	4	8	15
21-13 DF	2	5	10	ND
